# Supplementary material for: Effect of a Fiber D-Limonene-Enriched Food Supplement on Intestinal Microbiota and Metabolic Parameters of Mice on a High-Fat Diet
Source: Pharmaceutics. 2021 Oct 21;13(11):1753. doi: 10.3390/pharmaceutics13111753 (PMC8620497; doi:10.3390/pharmaceutics13111753)
Supplement: Supplementary file 1 [file pharmaceutics-13-01753-s001.zip]

Archive with 1 entries (1 files):
- pharmaceutics-1396599-supplementary.pdf
